# Supplementary material for: Anthelmintic Activity and Cytotoxic Effects of Compounds Isolated from the Fruits of Ozoroa insignis Del. (Anacardiaceae)
Source: Biomolecules. 2021 Dec 17;11(12):1893. doi: 10.3390/biom11121893 (PMC8699734; doi:10.3390/biom11121893)
Supplement: Supplementary file 1 [file biomolecules-11-01893-s001.zip]

Archive with 1 entries (1 files):
- biomolecules-1478492-supplementary.pdf
